# Supplementary material for: Improving Ammonia Detecting Performance of Polyaniline Decorated rGO Composite Membrane with GO Doping
Source: Materials (Basel). 2021 May 25;14(11):2829. doi: 10.3390/ma14112829 (PMC8198450; doi:10.3390/ma14112829)
Supplement: Supplementary file 1 [file materials-14-02829-s001.zip]

Archive with 1 entries (1 files):
- materials-1200952-supplementary.pdf
